# Supplementary material for: Evolutionary adaptations of TRPA1 thermosensitivity and skin thermoregulation in vertebrates
Source: iScience. 2025 Aug 14;28(9):113369. doi: 10.1016/j.isci.2025.113369 (PMC12446388; doi:10.1016/j.isci.2025.113369)
Supplement: Table S2. Excel document with the list of TRPA1 protein sequences from species grouped as indicated in Figures 6–8 with the corresponding GenBank access number [file mmc2.xlsx]

## Sheet: Sheet1
Supplementary table 2: TRPA1 genes and protein sequence ID numbers grouped as indicated in Figure 6, Figure 7 and Figure 8
Group	ID gene	specie		ID protein	# aa
1	116945229	Petromyzon marinus (sea lamprey)	Cyclostome	XP_032815428.1	1081
1	137437431	Myxine glutinosa (Atlantic hagfish)	Cyclostome	XP_067987847.1	1180
1	133353334	Lethenteron reissneri (Eastern lamprey)	Cyclostome	XP_061425467.1	1080
2	109921381	Rhincodon typus (whale shark)	Chondrichthyes	XP_048451862.1	1120
2	103174784	Callorhinchus milii (elephant shark)	Chondrichthyes	XP_007885526.1	1101
2	116972041	Amblyraja radiata (thorny skate)	Chondrichthyes	XP_032875200.1	1142
3	120530287	Polypterus senegalus (gray bichir)	Cladistia	XP_039610586.1	1106
3	114653053	Erpetoichthys calabaricus (reedfish)	Cladistia	XP_051785308.1	1106
4		Acipenser oxyrinchus oxyrinchus (Sturgeon)	chondrostei	KAK1173831.1	1111
5	102688457	Lepisosteus oculatus (spotted gar)	holostei	XP_015208897.1	1136
6	474351	Danio rerio (zebrafish)	teleostei	NP_001007066.1	1115
6	474353	Danio rerio (zebrafish)	teleostei	NP_001007067.1	1120
6	113042317	Carassius auratus (goldfish)	teleostei	XP_026056856.1	1108
6'	115537365	Gadus morhua (Atlantic cod)	teleostei	XP_030205085.1	1124
6'	101174541	Oryzias latipes (Japanese medaka)	teleostei	XP_023806150.1	1118
6'	109629596	Paralichthys olivaceus (Japanese flounder)	teleostei	XP_019942914.1	1133
6''	115103056	Oncorhynchus nerka (sockeye salmon)	teleostei	XP_029479513.1	1103
6''	109884121	Oncorhynchus kisutch (coho salmon)	teleostei	XP_031652805.1	1125
6''	105019660	Esox lucius (northern pike)	teleostei	XP_034145130.1	1130
7	102366509	Latimeria chalumnae (coelacanth)	lungfish	XP_014342061.1	1130
8	100158526	Xenopus tropicalis (tropical clawed frog)	Amphibia	NP_001121434.1	1144
8	108704831	Xenopus laevis	Amphibia	XP_041422426.1	1142
8	108695342	Xenopus laevis	Amphibia	XP_018079287.1	1139
8	120941126	Rana temporaria (common frog)	Amphibia	XP_040210341.1	1132
8	108791762	Nanorana parkeri	Amphibia	XP_018417833.1	1123
8	121002052	Bufo bufo (common toad)	Amphibia	XP_040289288.1	1124
8	138497614	Ambystoma mexicanum	Amphibia	XP_069477304.1	1120
8	115085435	Rhinatrema bivittatum (two-lined caecilian)	Amphibia	XP_029447321.1	1123
8	117353621	Geotrypetes seraphini	Amphibia	XP_033785675.1	1094
9	103062166	Python bivittatus (Burmese python)	Reptilia	XP_025029411.1	1112
9	100556580	Anolis carolinensis	Reptilia	NP_001280042.1	1112
9	110089734	Pogona vitticeps (central bearded dragon)	Reptilia	XP_020668672.1	1112
9	120308852	Crotalus tigris (Tiger rattlesnake)	Reptilia	XP_039201373.1	1137
9	117873573	Trachemys scripta elegans	Reptilia	XP_034618996.1	1115
9	125632552	Caretta caretta (Loggerhead turtle)	Reptilia	XP_048696888.1	1114
9	120399538	Mauremys reevesii (Reeves's turtle)	Reptilia	XP_039383812.1	1114
9	102944221	Chelonia mydas (Green sea turtle)	Reptilia	XP_037748377.1	1114
9	109315826	Crocodylus porosus (Aus. saltwater crocodile)	Reptilia	XP_019399340.1	1112
9	102575342	Alligator mississippiensis (American alligator)	Reptilia	XP_006277080.1	1114
9	102367987	Alligator sinensis (Chinese alligator)	Reptilia	XP_006015374.1	1114
10	112992219	Dromaius novaehollandiae (emu)	Palaeognathae	XP_025970932.1	1126
10	112961286	Apteryx rowi (Okarito brown kiwi) LQP	Palaeognathae	XP_025912075.1	1060
10	112942842	Nothoprocta perdicaria	Palaeognathae	XP_025889658.1	1127
10	104153561	Struthio camelus australis	Palaeognathae	XP_009687800.1	1192
11	420180	Gallus gallus (chicken)	Neognathae	NP_001305389.1	1126
11	128142002	Harpia harpyja (harpy eagle)	Neognathae	XP_052643510.1	1126
11	128905636	Rissa tridactyla (black-legged kittiwake)	Neognathae	XP_054047971.1	1132
11	131575974	Poecile atricapillus (Black-capped chickadee)	Neognathae	XP_058688116.1	1125
11	102088152	Columba livia (rock pigeon)	Neognathae	XP_005510283.1	1126
11	107310278	Coturnix japonica (Japanese quail)	Neognathae	XP_032298647.1	1126
11	104461062	Pterocles gutturalis	Neognathae	XP_010070812.1	1086
11	130146172	Falco biarmicus (lanner falcon)	Neognathae	XP_056188019.1	1126
11	129202946	Grus americana (Whooping crane)	Neognathae	XP_054672678.1	1028
12	119945562	Tachyglossus aculeatus (Australian echidna)	Monotrema	XP_038622683.1	1116
12	100087634	Ornithorhynchus anatinus (platypus)	Monotrema	XP_028924250.1	1079
13	127543775	Antechinus flavipes (yellow-footed antechinus)	Metatheria	XP_051826012.1	1119
13	123231668	Gracilinanus agilis (Agile Mouse Opossum)	Metatheria	XP_044513889.1	1123
13	122748454	Dromiciops gliroides (monito del monte)	Metatheria	XP_043850025.1	1119
13	118837219	Trichosurus vulpecula (common brushtail)	Metatheria	XP_036600048.1	1118
13	110197275	Phascolarctos cinereus (koala)	Metatheria	XP_020826704.1	1119
13	100918272	Sarcophilus harrisii (Tasmanian devil)	Metatheria	XP_031802128.1	1119
13	100028386	Monodel. domestica (gray short-tailed opossum)	Metatheria	XP_007487041.2	1123
14	101356028	Trichechus manatus latirostris (Florida manatee)	Sirenia	XP_012409888.2	1212
15	100654300	Loxodonta africana (African savanna elephant)	Proboscidea	XP_003408268.1	1119
15	126058709	Elephas maximus indicus (Indian elephant)	Proboscidea	XP_049709885.1	1119
16	103202460	Orycteropus afer afer (Aardvarks)	Afroinsectiphilia	XP_007945544.1	1117
16	102862466	Elephantulus edwardii (Cape elephant shrew)	Afroinsectiphilia	XP_006880602.1	1121
16	101648207	Echinops telfairi (Small Madagascar hedgehog)	Afroinsectiphilia	XP_045146169.1	1091
17	137751018	Eschrichtius robustus (Grey whale)	Cetacea	XP_068381580.1	1303
17	132351746	Balaenoptera ricei (Rice's whale)	Cetacea	XP_059757710.1	1239
17	118883363	Balaenoptera musculus (Blue whale)	Cetacea	XP_036685979.1	1295
17	103012702	Balaenoptera acutorostrata (Minke whale)	Cetacea	XP_007185186.2	1314
18	130853881	Hippopotamus amphibius kiboko	Ancodonta	XP_057592299.1	1117
19	505317	Bos taurus (Cattle)	Ruminantia	XP_015329969.1	1119
19	101115717	Ovis aries (Sheep)	Ruminantia	XP_027828841.2	1154
19	138088510,	Capricornis sumatraensis (Sumatran serow)	Ruminantia	XP_068839865.1	1119
19	122679320,	Cervus elaphus (Red deer)	Ruminantia	XP_043735850.1	1155
19	122451076	Cervus canadensis	Ruminantia	XP_043339538.1	1155
19	129559976	Moschus berezovskii (Chinese forest deer)	Ruminantia	XP_055287930.1	1119
20	100152934	Sus scrofa (pig)	Suina	XP_001926150.2	1156
20	125129254	Phacochoerus africanus (Common warthog)	Suina	XP_047639718.1	1140
21	123860208	Mirounga angustirostris (Northern elephant seal)	pinnipedae	XP_045754950.1	1120
21	11801538	Mirounga leonina (Southern elephant seal)	pinnipedae	XP_034868149.1	1120
21	118547638	Halichoerus grypus (gray seal)	pinnipedae	XP_035967097.1	1119
21	116643255	Phoca vitulina (harbor seal)	pinnipedae	XP_032277916.1	1120
21	114213789	Eumetopias jubatus (Steller sea lion)	pinnipedae	XP_027964880.1	1120
21	113938568	Zalophus californianus (California sea lion)	pinnipedae	XP_027479786.1	1120
21	112822942	Callorhinus ursinus (northern fur seal)	pinnipedae	XP_025726311.1	1120
21	110578825	Neomon. schauinslandi (Hawaiian monk seal)	pinnipedae	XP_021544050.1	1120
21	102730954	Leptonychotes weddellii (Weddell seal)	pinnipedae	XP_006735615.1	1120
21	101374525	Odobenus rosmarus divergens (Pacific walrus)	pinnipedae	XP_004408769.1	1120
22	132013148	Mustela nigripes (Black-footed ferret)	Musteloidea	XP_059248862.1	1121
22	131826718	Mustela lutreola (European mink)	Musteloidea	XP_059022217.1	1120
22	125099091	Lutra lutra (Eurasian river otter)	Musteloidea	XP_047584393.1	1120
22	123955161	Meles meles (Eurasian badger)	Musteloidea	XP_045882814.1	1120
22	122903939	Neogale vison (American mink)	Musteloidea	XP_044100400.1	1120
22	116874564	Lontra canadensis (N. Am. river otter)	Musteloidea	XP_032725145.1	1120
22	116575394	Mustela erminea (ermine)	Musteloidea	XP_032172629.1	1120
22	101693793	Mustela putorius furo (domestic ferret)	Musteloidea	XP_012916863.1	1120
23	100482362	Ailuropoda melanoleuca (Giant panda)	Ursidae	XP_002922845.2	1120
23	123800478	Ursus americanus (American black bear)	Ursidae	XP_045666152.1	1120
23	113253058	Ursus arctos (Brown bear)	Ursidae	XP_026351684.1	1120
23	103681282	Ursus maritimus (Polar bear)	Ursidae	XP_040481520.1	1120
24	101533744	Ochotona princeps (American pika)	Lagomorpha	XP_004588168.2	1117
24	121166518	Ochotona curzoniae (black-lipped pika)	Lagomorpha	XP_040851616.1	1117
24	133758382	Lepus europaeus (European hare)	Lagomorpha	XP_062045531.1	1116
24	100341337	Oryctolagus cuniculus (rabbit)	Lagomorpha	XP_008253877.2	1124
25	101967889	Ictidomys tridecemlineatus (13-lined squirrel)	Rodentia (S)	XP_040149889.1	1121
25	107142282	Marmota marmota marmota (Alpine marmot)	Rodentia (S)	XP_015341198.1	1121
25	113188789	Urocitellus parryii (Arctic ground squirrel)	Rodentia (S)	XP_026253050.1	1121
25	114101557	Marmota flaviventris (yellow-bellied marmot)	Rodentia (S)	XP_027802432.2	1121
25	124103886	Marmota monax (woodchuck)	Rodentia (S)	XP_046316517.1	1121
25	124994774	Sciurus carolinensis (gray squirrel)	Rodentia (S)	XP_047423001.1	1120
25	105994775	Dipodomys ordii (Ord's kangaroo rat)	Rodentia (C)	XP_012883871.1	1117
25	109680115	Castor canadensis (American beaver)	Rodentia (C)	XP_020010675.1	1117
25	122096329	D. spectabilis (banner-tailed kangaroo rat)	Rodentia (C)	XP_042522821.1	1117
25	125360622	P. longimembris pacificus (Pc. pocket mouse)	Rodentia (C)	XP_048214618.1	1116
25	101723077	Heterocephalus glaber (naked mole-rat)	Rodentia (H)	XP_004842237.2	1120
25	102027018	Chinchilla lanigera (long-tailed chinchilla)	Rodentia (H)	XP_005392155.1	1118
25	104851716	Fukomys damarensis (Damara mole-rat)	Rodentia (H)	XP_033616456.1	1118
25	100526649	Cavia porcellus (domestic guinea pig)	Rodentia (H)	NP_001185699.1	1111
25	110540668	Meriones unguiculatus (Mongolian gerbil)	Rodentia (M)	XP_060240591.1	1120
25	126501455	Alexandromys fortis (reed vole)	Rodentia (M)	XP_049998080.1	1116
25	127233320	Phodopus roborovskii (desert hamster)	Rodentia (M)	XP_051055706.1	1124
25	127680472	Apodemus sylvaticus (European woodmouse)	Rodentia (M)	XP_052031891.1	1125
25	129673566	Psammomys obesus (fat sand rat)	Rodentia (M)	XP_055459399.1	1120
25	130887984	Chionomys nivalis (European snow vole)	Rodentia (M)	XP_057646741.1	1116
25	31904594	Peromyscus eremicus (cactus mouse)	Rodentia (M)	XP_059111663.1	1124
25	101834072	Mesocricetus auratus (golden hamster)	Rodentia (M)	XP_021080916.1	1116
25	312896	Rattus norvegicus (Norway rat)	Rodentia (M)	NP_997491.2	1125
25	277328	Mus musculus (house mouse)	Rodentia (M)	NP_808449.1	1125
26	103585496	Galeopterus variegatus (Sunda flying lemur)	dermoptera	XP_008564696.1	1119
26	134364008	Cynocephalus volans (Philippine flying lemur)	dermoptera	XP_062935968.1	1119
26	105825356	Propithecus coquereli (Coquerel's sifaka)	primate	XP_012518560.1	1090
26	100942247	Otolemur garnettii (small-eared galago)	primate	XP_012666997.1	1110
26	123644510	Lemur catta (Ring-tailed lemur)	primate	XP_045416598.1	1136
26	117078803	Trachypithecus francoisi (Francois's langur)	primate	XP_033058185.1	1116
26	116813194	Hylobates moloch (silvery gibbon)	primate	XP_032615472.1	1118
26	126961477	Macaca thibetana thibetana	primate	XP_050657875.1	1119
26	128563615	Nycticebus coucang (slow loris)	primate	XP_053415000.1	1146
26	464230	Pan troglodytes (chimpanzee)	primate	XP_519806.3	1119
26	129042811	Pongo pygmaeus (Bornean orangutan)	primate	XP_054355101.1	1119
26	129493029	Symphalangus syndactylus (siamang)	primate	XP_055154638.1	1119
26	694623	Macaca mulatta (Rhesus monkey)	primate	XP_001083172.2	1119
26	8989	Homo sapiens (human)	primate	NP_015628.2	1119
